# Supplementary material for: Hemoglobin Measurement by Point-of-Care Blood Gas Analysis Versus Central Laboratory in Hemodialysis Patients
Source: J Clin Med. 2025 Sep 3;14(17):6220. doi: 10.3390/jcm14176220 (PMC12428970; doi:10.3390/jcm14176220)
Supplement: Supplementary file 1 [file jcm-14-06220-s001.zip]

Archive with 1 entries (1 files):
- jcm-3845835-supplementary.pdf
